# Supplementary material for: Influence of Conditioned Media on the Re-Differentiation Capacity of Human Chondrocytes in 3D Spheroid Cultures
Source: J Clin Med. 2020 Aug 30;9(9):2798. doi: 10.3390/jcm9092798 (PMC7564315; doi:10.3390/jcm9092798)
Supplement: Supplementary file 1 [file jcm-09-02798-s001.zip]

Archive with 5 entries (5 files):
- Supplementary figures/Figure S2.tif
- Supplementary figures/Figure S3.tif
- Supplementary figures/Figure S4.tif
- Supplementary figures/Supplementary figures.docx
- Supplementary figures/Supplementary figures.pdf
